# Supplementary material for: Decreased MFN2 activates the cGAS-STING pathway in diabetic myocardial ischaemia–reperfusion by triggering the release of mitochondrial DNA
Source: Cell Commun Signal. 2023 Aug 3;21:192. doi: 10.1186/s12964-023-01216-y (PMC10398939; doi:10.1186/s12964-023-01216-y)
Supplement: Supplementary file 2 — Additional file 1. [file 12964_2023_1216_MOESM1_ESM.xls]

## Sheet: Sheet1
Species	Gene	Forward	Reverse
mouse	Dloop1	AATCTACCATCCTCCGTGAAACC	TCAGTTTAGCTACCCCCAAGTTTAA
	Dloop2	CCCTTCCCCATTTGGTCT	TGGTTTCACGGAGGATGG
	Dloop3	TCCTCCGTGAAACCAACAA	AGCGAGAAGAGGGGCATT
	CytB	GCTTTCCACTTCATCTTACCATTTA	TGTTGGGTTGTTTGATCCTG
	RNR2	CGCAAGGGAAAGATGAAAGACT	TTGCCACATAGACGAGTTGATTC
	ND2	CCTATCACCCTTGCCATCATCT	GCTGCTTCAGTTGATCGTGG
	ND4	TACTATAATCATGGCCCGAGGACT	AAGGGCTATTAGTGTTAGTTCTCGTGT
	SOD-1	GGAACCATCCACTTCGAGCA	CTGCACTGGTACAGCCTTGT
	HO-1	GCTAGCCTGGTGCAAGATACT	GCCAACAGGAAGCTGAGAGT
	NLRP3	GCTGAACCTGGGCAACAATG	TGCGGGATGGTCAGTTAAGAG
	TNF-α	ACTGATGAGAGGGAGGCCAT	CCGTGGGTTGGACAGATGAA
	IL-1β	GGGGCGTCCTTCATATGTGT	GGCAGCTCCTGTCTTGTAGG
	β-actin	GTGACGTTGACATCCGTAAAGA	GTAACAGTCCGCCTAGAAGCAC
rat	Dloop1	GTGAAATCAACAACCCGCCC	ATAGTCACCCCCAGGACGAA
	Dloop2	CCCTTCCCCATTTGGTCT	TGGTTTCACGGAGGATGG
	Dloop3	TCCTCCGTGAAACCAACAA	AGCGAGAAGAGGGGCATT
	CytB	TTCTTCGCATTCCACTTCATCC	GCGTCGGAGTTTAATCCTGTG
	RNR2	TAGCCCTACAACCAACCAACAT	TAGTCTTTCACCATTCCCTTGC
	ND2	CTACCCGAAGTCACCCAAGGA	CTGATGAAATTGCGAGAATGGT
	ND4	AGCCAACCTAGCACTACCACC	GAGGTTGTTTATGTGGCTGGTT
	SOD-1	AGCCCTATTGGTGAAGCAGA	TGTTTCCTTGCTCGTGGCTA
	HO-1	CAGTCGCCTCCAGAGTTTCC	GGAGGCCATCACCAGCTTAAA
	NLRP3	TGGGGGACTTTGGAGTCAGA	CCGGAATTCACCAACCCCAG
	TNF-α	AAGGGTCTCATCTCCGCCTT	CCCAGAGCCACAATTCCCTT
	IL-1β	CAGTTCCCACTGACCTGTCG	TGCCCTGAACTAGAGCTGAGA
	β-actin	TGCTATGTTGCCCTAGACTTCG	GTTGGCATAGAGGTCTTTACGG
